# Supplementary material for: Increased Water-Solubility and Maintained Antioxidant Power of Resveratrol by Its Encapsulation in Vitamin E TPGS Micelles: A Potential Nutritional Supplement for Chronic Liver Disease
Source: Pharmaceutics. 2021 Jul 23;13(8):1128. doi: 10.3390/pharmaceutics13081128 (PMC8400607; doi:10.3390/pharmaceutics13081128)
Supplement: Supplementary file 1 [file pharmaceutics-13-01128-s001.zip]

Archive with 1 entries (1 files):
- pharmaceutics-1300382-supplementary.pdf
